# Supplementary material for: TaSPL6B, a member of the Squamosa promoter binding protein-like family, regulates shoot branching and florescence in Arabidopsis thaliana
Source: BMC Plant Biol. 2024 Jul 25;24:708. doi: 10.1186/s12870-024-05429-2 (PMC11271066; doi:10.1186/s12870-024-05429-2)
Supplement: Supplementary file 3 — Supplementary Material 3 [file 12870_2024_5429_MOESM3_ESM.xlsx]

## Sheet: Sheet1
Supplementary Table S1. Accession of 24 SPL proteins.
Name	Accession number
TaSPL6-A	TraesCS4A03G0888200.1
TaSPL6-B	TraesCS5B03G1243200.1
TaSPL6-D	TraesCS5D03G1120600.1
Name	Sequence ID
TdSPL6-A	XP_037423030.1
TdSPL6-B	XP_037444310.1
TuSPL6	EMS54388.1
AeSPL6	XP_020169994.1
HvSPL6	KAE8779248.1
BdSPL6	XP_003563064.1
SbSPL6	XP_002466159.1
PvSPL6	XP_039781871.1
PhSPL6	XP_025793312.1
SiSPL6	XP_004981153.1
SvSPL6	XP_034572734.1
OsSPL6	XP_015631511.1
CnSPL6	KAG1365030.1
AcSPL6	XP_020113769.1
PdSPL6	XP_008810336.2
MbSPL6	THU67844.1
AtSPL12	NP_191562.1
AtSPL1	NP_850468.1
ZmSPL1	ONM11090.1
ZmSPL6	XP_008680968.1
ZmSPL17	NP_001346660.1
