# Supplementary material for: TaSPL6B, a member of the Squamosa promoter binding protein-like family, regulates shoot branching and florescence in Arabidopsis thaliana
Source: BMC Plant Biol. 2024 Jul 25;24:708. doi: 10.1186/s12870-024-05429-2 (PMC11271066; doi:10.1186/s12870-024-05429-2)
Supplement: Supplementary file 4 — Supplementary Material 4 [file 12870_2024_5429_MOESM4_ESM.xlsx]

## Sheet: Sheet1
Supplementary Table S2. Physicochemical properties of TaSPL6B.
Parameters	TaSPL6B
CDS length, bp	2886
Number of amino acids	961
Molecular weight(kDa)	105.1
Theoretical pI	5.54
Instability index	53.24
Aliphatic index	79.17
Grand average of hydropathicity(GRAVY)	-0.294
