# Supplementary material for: TaSPL6B, a member of the Squamosa promoter binding protein-like family, regulates shoot branching and florescence in Arabidopsis thaliana
Source: BMC Plant Biol. 2024 Jul 25;24:708. doi: 10.1186/s12870-024-05429-2 (PMC11271066; doi:10.1186/s12870-024-05429-2)
Supplement: Supplementary file 5 — Supplementary Material 5 [file 12870_2024_5429_MOESM5_ESM.xlsx]

## Sheet: Sheet1
Supplementary Table S3. Cis-element analysis of TaSPL6B.
Name of cis-acting element	Function
G-box	cis-acting regulatory element involved in light responsiveness
TCCC-motif	part of a light responsive element
P-box	gibberellin-responsive element
ARE	cis-acting regulatory element essential for the anaerobic induction
CAT-box	cis-acting regulatory element related to meristem expression
GCN4_motif	cis-regulatory element involved in endosperm expression
O2-site	cis-acting regulatory element involved in zein metabolism regulation
LTR	cis-acting element involved in low-temperature responsiveness
ABRE	cis-acting element involved in the abscisic acid responsiveness
MBS	MYB binding site involved in drought-inducibility
CCAAT-box	MYBHv1 binding site
AT-rich element	binding site of AT-rich DNA binding protein (ATBP-1)
CAAT-box	common cis-acting element in promoter and enhancer regions
TATA-box	core promoter element around -30 of transcription start
A-box	cis-acting regulatory element
