# Supplementary material for: TaSPL6B, a member of the Squamosa promoter binding protein-like family, regulates shoot branching and florescence in Arabidopsis thaliana
Source: BMC Plant Biol. 2024 Jul 25;24:708. doi: 10.1186/s12870-024-05429-2 (PMC11271066; doi:10.1186/s12870-024-05429-2)
Supplement: Supplementary file 6 — Supplementary Material 6 [file 12870_2024_5429_MOESM6_ESM.xlsx]

## Sheet: Sheet1
Supplementary Table S4. The data of phenotype statistics.
The flowering time	COL	35S-TaSPL6B-7	35S-TaSPL6B-15
Average value	35.2308	30.3846	30.4615
Standard deviation	2.12736	1.93815	2.36697
Bolting length at flowering	COL	35S-TaSPL6B-7	35S-TaSPL6B-15
Average value	4.92308	16.2308	15.2154
Standard deviation	0.406517	3.8324	2.29813
The number of rosette-leaf	COL	35S-TaSPL6B-7	35S-TaSPL6B-15
Average value	17.3077	7.53846	7.46154
Standard deviation	4.13087	0.660225	0.877058
The number of rosette-leaf branches	COL	35S-TaSPL6B-7	35S-TaSPL6B-15
Average value	1.92308	3.53846	3.69231
Standard deviation	0.954074	0.518875	0.751068
The number of cauline-leaf branches	COL	35S-TaSPL6B-7	35S-TaSPL6B-15
Average value	2.84615	5.69231	5.84615
Standard deviation	0.5547	0.751068	1.06819
