# Supplementary material for: TaSPL6B, a member of the Squamosa promoter binding protein-like family, regulates shoot branching and florescence in Arabidopsis thaliana
Source: BMC Plant Biol. 2024 Jul 25;24:708. doi: 10.1186/s12870-024-05429-2 (PMC11271066; doi:10.1186/s12870-024-05429-2)
Supplement: Supplementary file 7 — Supplementary Material 7 [file 12870_2024_5429_MOESM7_ESM.xlsx]

## Sheet: Sheet1
Supplementary Table S5. The data of quantitative RT-PCR.
Tissue specificity		35S-TaSPL6B-7		35S-TaSPL6B-15
		2- ΔΔ Ct average	Standard deviation	2- ΔΔ Ct average	Standard deviation
	Rosette leaf	1.00154	0.064063	1.00001	0.0040019
	Cauline leaf	0.959977	0.137137	0.206969	0.0313045
	Root	0.413871	0.0266801	4.28194	0.781831
	Internode	7.85538	0.647898	5.99627	1.11822
	inflorescence	2.4967	0.24055	2.83472	0.832242
Expression of tillering related genes		WT		35S-TaSPL6B-7		35S-TaSPL6B-15
		2- ΔΔ Ct average	Standard deviation	2- ΔΔ Ct average	Standard deviation	2- ΔΔ Ct average	Standard deviation
	AtSPL2	1.00187	0.0707295	5.96549	1.44846	8.47642	1.36947
	AtBRC1	1.0262	0.266049	0.226754	0.0422077	0.218949	0.00959669
	AtSMXL6	1	0.00358651	3.51024	0.182085	2.71464	0.121687
	AtSMXL7	1	0.00358651	2.74636	0.928945	5.15631	3.57096
	AtSMXL8	1	0.00358651	7.30615	0.223991	5.62461	0.248414
	AtFHY3	1	0.00358651	3.27053	0.5536	1.61921	0.0957387
	AtFAR1	1	0.00358651	4.99349	0.706942	4.20527	0.266382
