# Supplementary material for: TaSPL6B, a member of the Squamosa promoter binding protein-like family, regulates shoot branching and florescence in Arabidopsis thaliana
Source: BMC Plant Biol. 2024 Jul 25;24:708. doi: 10.1186/s12870-024-05429-2 (PMC11271066; doi:10.1186/s12870-024-05429-2)
Supplement: Supplementary file 8 — Supplementary Material 8 [file 12870_2024_5429_MOESM8_ESM.xlsx]

## Sheet: Sheet1
Supplementary Table S6. Relative expression of TaSPL6 gene triads in five different tissues.
Tissue	Stage	TaSPL6A(TraesCS4A02G359500.1)	TaSPL6B(TraesCS5B02G512800.2)	TaSPL6D(TraesCS5D02G513300.1)	category
grain	milk-grain-stage_grain	18.9246	21.7594	26.5732	balanced
grain	Soft-dough-grain	17.9002	17.3757	21.3829	balanced
grain	Hard-dough-grain	12.2572	12.3971	14.2303	balanced
grain	Dough-endosperm	10.7981	10.4515	13.4617	balanced
grain	Dough-embryo-proper	10.2704	10.7428	12.4007	balanced
grain	Ripening-grain	8.68067	6.71818	11.19	balanced
leaves	Seedling-stage_first-leaf-sheath	11.2542	12.7585	16.0471	balanced
leaves	Seedling-stage_first-leaf-blade	9.94162	11.6844	13.4941	balanced
leaves	three-leaf-stage_third-leaf-blade	6.08668	6.80911	8.1544	balanced
leaves	three-leaf-stage_third-leaf-sheath	10.1316	10.6107	13.9968	balanced
leaves	fifth-leaf-stage_fifth-leaf-sheath	9.65464	10.9499	14.3772	balanced
leaves	fifth-leaf-stage_fifth-leaf-blade	6.26239	6.95002	8.51919	balanced
leaves	Tillering-stage_first-leaf-sheath	15.1053	14.9614	19.166	balanced
leaves	Tillering-stage_first-leaf-blade	11.1875	13.088	15.8172	balanced
leaves	Flag-leaf-stage_flag-leaf-blade	7.44024	8.52451	10.1937	balanced
leaves	Flag-leaf-stage_fifth-leaf-sheath	12.692	15.213	18.9061	balanced
leaves	Flag-leaf-stage_fifth-leaf-blade	9.23056	9.20421	12.3626	balanced
leaves	Flag-leaf-stage_flag-leaf-blade-night-(-0.25h)-06:45	7.992	8.37708	9.27817	balanced
leaves	Flag-leaf-stage_fifth-leaf-blade-night-(-0.25h)-21:45	7.33186	8.84476	10.5192	balanced
leaves	Flag-leaf-stage_flag-leaf-blade-night-(+0.25h)-07:15	9.18154	8.87596	9.99638	balanced
leaves	Flag-leaf-stage_fifth-leaf-blade-night-(+0.25h)-22:15	7.3854	7.8165	9.59836	balanced
leaves	Full-boot-leaf-ligule	14.2511	17.5021	21.8581	balanced
leaves	Full-boot-flag-leaf-sheath	8.40318	10.3779	12.2726	balanced
leaves	Full-boot-flag-leaf-blade	8.75004	9.12163	12.4587	balanced
leaves	30%-spike-flag-leaf-sheath	10.6842	11.6547	15.3274	balanced
leaves	30%-spike-flag-leaf-blade	9.34148	10.701	13.3142	balanced
leaves	Ear-emergence-flag-leaf-sheath	12.09	13.2506	18.4028	balanced
leaves	Ear-emergence-flag-leaf-blade	9.79428	11.2298	14.5736	balanced
leaves	Ear-emergence-fifth-leaf-blade	9.7351	10.5969	14.2183	balanced
leaves	anthesis-flag-leaf-blade-night-(-0.25h)-06:45	9.91125	10.7177	12.4005	balanced
leaves	anthesis-fifth-leaf-blade-night-(-0.25h)-21:45	10.1651	10.5937	13.9256	balanced
leaves	milk-grain-stage_flag-leaf-sheath	10.6628	13.4944	16.8706	balanced
leaves	milk-grain-stage_flag-leaf-blade	8.9704	11.1257	13.8425	balanced
leaves	milk-grain-stage_fifth-leaf-blade-(senescence)	12.0425	14.9486	17.9466	balanced
leaves	Dough-flag-leaf-blade-(senescence)	9.5004	12.4061	14.712	balanced
leaves	Ripening-flag-leaf-blade-(senescence)	11.0591	15.0189	18.989	balanced
root	Seedling-stage_radicle	14.2172	15.8453	19.6	balanced
root	Seedling-stage_roots	13.7447	16.0774	19.1943	balanced
root	three-leaf-stage_roots	16.8789	17.4971	20.6044	balanced
root	three-leaf-stage_root-apical-meristem	10.8231	12.1417	15.2012	balanced
root	three-leaf-stage_axillary-roots	14.4733	15.5791	19.1235	balanced
root	Tillering-stage_roots	15.4883	14.9925	18.2729	balanced
root	Tillering-stage_root-apical-meristem	11.6172	11.6556	14.3908	balanced
root	Flag-leaf-stage_roots	19.8413	20.6485	23.6594	balanced
root	30%-spike-roots	17.0365	19.6655	22.1775	balanced
shoots	Seedling-stage_coleoptile	11.1494	12.1676	16.0678	balanced
shoots	Seedling-stage_stem-axis	8.5247	9.34693	12.059	balanced
shoots	Seedling-stage_shoot-apical-meristem	13.9487	13.5939	17.9822	balanced
shoots	Tillering-stage_shoot-axis	13.2931	13.9	17.0797	balanced
shoots	Tillering-stage_shoot-apical-meristem	13.4373	13.3303	15.9854	balanced
shoots	Flag-leaf-stage_shoot-axis	14.3451	15.831	19.6691	balanced
shoots	Full-boot-shoot-axis	13.598	14.7624	18.0803	balanced
shoots	30%-spike-Internode-#2	15.0446	17.2045	19.8838	balanced
shoots	30%-spike-peduncle	9.91866	11.3363	14.804	balanced
shoots	Ear-emergence-peduncle	10.6451	12.3445	14.8761	balanced
shoots	Ear-emergence-Internode-#2	12.2478	13.1683	18.3161	balanced
shoots	milk-grain-stage_shoot-axis	15.2975	18.7464	21.4823	balanced
shoots	milk-grain-stage_peduncle	9.6509	11.3115	13.9676	balanced
shoots	milk-grain-stage_Internode-#2	12.418	14.3192	16.8144	balanced
spike	Full-boot-spike	18.2402	20.2497	25.8903	balanced
spike	30%-spike-spike	18.1096	19.68	24.5426	balanced
spike	30%-spike-spikelets	15.8099	16.7003	21.1773	balanced
spike	Ear-emergence-awns	8.2649	9.3156	10.7127	balanced
spike	Ear-emergence-glumes	13.3853	14.1144	16.5178	balanced
spike	Ear-emergence-lemma	14.0667	16.7318	19.1888	balanced
spike	anthesis-anther	8.20086	10.5039	12.2075	balanced
spike	anthesis-stigma-&-ovary	21.9269	23.5071	26.3576	balanced
spike	milk-grain-stage_awns	11.4479	12.3401	16.1762	balanced
spike	milk-grain-stage_glumes	13.5705	14.8288	17.9773	balanced
spike	milk-grain-stage_lemma	15.4452	17.5822	22.3933	balanced
