# Supplementary material for: TaSPL6B, a member of the Squamosa promoter binding protein-like family, regulates shoot branching and florescence in Arabidopsis thaliana
Source: BMC Plant Biol. 2024 Jul 25;24:708. doi: 10.1186/s12870-024-05429-2 (PMC11271066; doi:10.1186/s12870-024-05429-2)
Supplement: Supplementary file 9 — Supplementary Material 9 [file 12870_2024_5429_MOESM9_ESM.xlsx]

## Sheet: Sheet1
Supplementary Table S7. Primers used for quantitative qRT-PCR, plasmid construction and other experiments.
Primer name	sequence (5'to3')
TaSPL6B-F	ATGGAGGCGGCCAGGGTGGGGTCGCAGA
TaSPL6B-R	TCACATGGCTCCGCGCTCTAACAGCTCCCA
2300-TaSPL6B-F	CTCGGTACCCGGGGATCCTCTAGAATGGAGGCGGCCAGGGTGGGGTCGCAGA
2300-TaSPL6B-R	GCCCTTGCTCACCATGGTGTCGACCATGGCTCCGCGCTCTAACAGCTCCCA
BD-TaSPL6B-F	CATATGGCCATGGAGGCCGAATTCATGGAGGCGGCCAGGGTGGGGTCGCAGA
BD-TaSPL6B-R	CGGCCGCTGCAGGTCGACGGATCCTCACATGGCTCCGCGCTCTAACAGCTCCCA
BD-TaSPL6B-NT-F	CATATGGCCATGGAGGCCGAATTCATGGAGGCGGCCAGGGTGGGGTCGCAGA
BD-TaSPL6B-NT-R	CGGCCGCTGCAGGTCGACGGATCCTCACTGCACCCTGATCTTCTTACCATTTCTGT
BD-TaSPL6B-MD-F	CATATGGCCATGGAGGCCGAATTCGGCGGAAGCTCAAGCGGTCCGGCGTGT
BD-TaSPL6B-MD-R	CGGCCGCTGCAGGTCGACGGATCCTCAGTCCCACCAACAGCATTTTCAGGGCGGGT
BD-TaSPL6B-CT-F	CATATGGCCATGGAGGCCGAATTCGAAAAAGTTAGCAGTTATTTATTGTTGAGT
BD-TaSPL6B-CT-R	CGGCCGCTGCAGGTCGACGGATCCTCACATGGCTCCGCGCTCTAACAGCTCCCA
BD-TaD53-F	CATATGGCCATGGAGGCCGAATTCATGCCCACGCCGGTAGCCGCGGCGAGGCAGTGCCT
BD-TaD53-R	CGGCCGCTGCAGGTCGACGGATCCTCATCGCCACTCCAGGATTATTCTCGAGGGGAGCA
AD-TaD53-F	ATGGCCATGGAGGCCAGTGAATTCATGCCCACGCCGGTAGCCGCGGCGAGGCAGTGCCT
AD-TaD53-R	CTGCAGCTCGAGCTCGATGGATCCTCATCGCCACTCCAGGATTATTCTCGAGGGGAGCA
AD-TaSPL3-F	ATGGCCATGGAGGCCAGTGAATTCATGGGCTCGTTCGGGATGGAGTGGA
AD-TaSPL3-R	CTGCAGCTCGAGCTCGATGGATCCTCAGTGCATCCGGTCGAAGTGCGAGGCA
QBV3-TaD53-F	AAAAAAGCAGGCTCAGGGGATATCATGCCCACGCCGGTAGCCGCGGCGAGGCAGTGCCT
QBV3-TaD53-R	GAAAGCTGGGTGCAGGGCGATATCTCGCCACTCCAGGATTATTCTCGAGGGGAGCA
QBV3-TaSPL3-F	AAAAAAGCAGGCTCAGGGGATATCATGGGCTCGTTCGGGATGGAGTGGA
QBV3-TaSPL3-R	GAAAGCTGGGTGCAGGGCGATATCGTGCATCCGGTCGAAGTGCGAGGCA
QBV3-TaSPL6B-F	AAAAAAGCAGGCTCAGGGGATATCATGGAGGCGGCCAGGGTGGGGTCGCAGA
QBV3-TaSPL6B-R	GAAAGCTGGGTGCAGGGCGATATCCATGGCTCCGCGCTCTAACAGCTCCCA
TaSPL6B-F-Test positive seedlings	GGTGTGCTGTGACCAAAATGCTG
TaSPL6B-R-Test positive seedlings	AACTTCAGGGTCAGCTTGC
q-TaSPL6-F	GCGTGCTTGAGCAGGCCA
q-TaSPL6-R	AGTTGTCATGCGGCAGAAGG
q-Atactin-F	AGAAACCCTCGTAGATTGGCAC
q-Atactin-R	ACTCTCCCGCTATGTATGTCGC
q-AtSPL1-F	GCTAACAGAAGATCCTGCAATG
q-AtSPL1-R	GAAAGAAACTGGGATGTTGACC
q-AtSPL12-F	AATAGAGTTCTCAATGGACCGG
q-AtSPL12-R	GAAGACACAGTTCTGATAACGC
q-AtSPL2-F	AGTCGTTGTGAGTGGCGTAG
q-AtSPL2-R	TTGCGACGTCTTGCATTGTG
q-AtSMXL6-F	TCCTCTGTAATCTTCCCAACTC
q-AtSMXL6-R	GGGTTCTTCTTATCTTTCCTGC
q-AtSMXL7-F	TGGTTACGAAATGTGGAGC
q-AtSMXL7-R	GGGAATCCGAGAGGCTAATAC
q-AtSMXL8-F	TGCTTCTGCATCGACCTGTT
q-AtSMXL8-R	TGTGACAGTGCACAGCTGAT
q-AtFHY3-F	TCTTCCAGATGTTGTAACGTCA
q-AtFHY3-R	TAATAGCTTTCAATGCCAACCG
q-AtFAR1-F	GCCCTTGCTTATCATTTCC
q-AtFAR1-R	ACCCTTATCAACCTGACTGC
q-AtTIE1-F	CTAGCCAAACCAACCCCACA
q-AtTIE1-R	CTGAGGCTGCTTAGGCTTGT
qAtBRC1-F	CCATTGCTCCCTTTTAGCCC
qAtBRC1-R	CAGCCATGGTGAGAAAGGGT
